# Supplementary material for: Diagnostic performance of non-invasive, stool-based molecular assays in patients with paucibacillary tuberculosis
Source: Sci Rep. 2020 Apr 28;10:7102. doi: 10.1038/s41598-020-63901-z (PMC7188812; doi:10.1038/s41598-020-63901-z)
Supplement: Supplementary file 2 — Supplementary Information 2. [file 41598_2020_63901_MOESM2_ESM.xlsx]

## Sheet: Information
Online Resource TableS1
Demographic and clinical characteristics of all subjects

## Sheet: ALL_CASES
Patient ID	Sex	Age (in years)	Type of TB	Category	If Relapse then had which TB	Stool test Result	Stool Gene-Xpert	Diagnosis	co-morbidity	Family_History
M1	F	39	ABDOMINAL (Mesentric)	NEW		positive	not performed	Ultrasound, CBNAAT	No	No
M2	M	18	Excluded	Excluded		Excluded	Excluded	Excluded	Excluded	Excluded
M3	M	51	PULMONARY	RELAPSE	PTB	positive	not performed	AFB-VE, X-ray	Diabetes	No
M4	M	23	PULMONARY	NEW		positive	not performed	AFB+VE,X-ray	No	No
M5	M	48	PULMONARY	NEW		positive	not performed	AFB+VE,X-ray	No	No
M6	F	25	ABDOMINAL(Ascites)	NEW		negative	not performed	Ultrasound , Ascitic fluid Cytology	No	No
M7	M	8	ABDOMINAL(Ileal)	RELAPSE	ABDOMINAL_ TB	positive	not performed	Biobsy+VE,CT Scan	No	No
M8	M	3.5	LN (Auricular)	NEW		negative	not performed	FNAC(AFB+VE)	No	No
M9	M	26	ABDOMINAL(Intestinal)	NEW		positive	not performed	Clinically diagnosed	No	Mother (PTB)
M10	F	46	OCULAR	NEW		positive	not performed	Clinically diagnosed	No	No
M11	F	12	ABDOMINAL(Ascites)	NEW		negative	not performed	Ascitic Fluid Cytology	No	No
M12	M	46	LN (Subclavicular)	RELAPSE	PTB	positive	not performed	FNAC(AFB-VE),CBNAAT	No	No
M13	F	23	ABDOMINAL (Mesentric)	NEW		positive	not performed	Clinically diagnosed	PCOS	Grandmother, father (abdominal)
M14	F	29	LN (Cervical adenopathy)	NEW		positive	not performed	FNAC(AFB+VE)	No	No
M15	M	8	LN	TC	NA	negative	not performed	NA	No	No
M16	F	31	LN	TC	NA	negative	not performed	NA	No	No
M17	M	18	LN	TC	NA	positive	not performed	NA	No	No
M18	F	80	ABDOMINAL(Ascites)	NEW		negative	not performed	Ascitic Fluid Cytology	No	No
M19	M	14	PULMONARY	NEW		positive	not performed	AFB-VE, X-ray	No	No
M20	F	21	LN (Cervical adenopathy)	NEW		positive	negative	FNAC+VE, XRAY-CLEAN	No	No
M21	F	10	LN (Cervical adenopathy)	RELAPSE	LN	positive	negative	FNAC+VE	No	No
M22	M	32	PULMONARY	NEW		positive	not performed	AFB+VE,X-ray	No	No
M23	M	29	PULMONARY	NEW		positive	not performed	AFB-VE,X-ray	No	No
M24	F	32	LN	TC	NA	negative	not performed	NA	No	No
M25	F	28	LN (Cervical adenopathy)	RELAPSE	BREAST TB	negative	not performed	FNAC+VE	No	No
CH1	F	26	Hospital controls	CH	Not applicable	negative	not performed	Not applicaple	Not applicable	Not applicable
CH2	M	64	Hospital controls	CH	Not applicable	negative	not performed	Not applicaple	Not applicable	Not applicable
M28	M	27	PULMONARY	NEW		positive	not performed	AFB+VE	No	No
M29	F	12	ABDOMINAL(Ascites)	NEW		positive	not performed	Ascitic Fluid Cytology	No	No
M30	M	19	LN(Mediastinal)	RELAPSE	LN	positive	not performed	Clinically diagnosed	No	No
M31	M	24	PULMONARY	NEW		positive	not performed	AFB+VE	No	No
M32	F	32	Excluded	Excluded		Excluded	Excluded	Excluded	Excluded	Excluded
M33	F	18	LN (Subclavicular)	NEW		negative	not performed	FNAC(AFB+VE)	No	No
M34	M	59	PULMONARY	NEW		positive	not performed	AFB-VE, X-ray	No	No
M35	M	25	PULMONARY	NEW		positive	not performed	AFB-VE, X-ray	No	No
M36	F	23	LN	TC	NA	negative	not performed	NA	No	No
CH3	F	23	Hospital controls	CH	Not applicable	negative	not performed	Not applicaple	Not applicable	Not applicable
CH4	F	50	Hospital controls	CH	Not applicable	negative	not performed	Not applicaple	Not applicable	Not applicable
M39	F	23	PULMONARY	NEW		positive	not performed	AFB-VE, X-ray	No	No
M40	M	40	PULMONARY	NEW		positive	not performed	AFB+VE,X-ray	No	No
M41	M	32	PULMONARY	NEW		positive	not performed	AFB+VE	No	No
CH5	F	55	Hospital controls	CH	Not applicable	negative	not performed	Not applicaple	Not applicable	Not applicable
P19	F	23	Non-TB Respiratory disease	ASTHMA	Not applicable	negative	not performed	Not applicaple	Not applicable	Not applicable
CH6	F	55	Hospital controls	CH	Not applicable	negative	not performed	Not applicaple	Not applicable	Not applicable
M45	M	30	PULMONARY	NEW		positive	not performed	AFB+VE	No	No
M46	M	20	PULMONARY	NEW		positive	not performed	AFB-VE,clinically diagnosed	No	No
M47	M	14	PULMONARY	TC	NA	negative	not performed	NA	No	No
C2	M	43	Unrelated Healthy	UH	Not applicable	negative	negative	Not applicaple	Not applicable	Not applicable
M48	F	24	PULMONARY	TC	NA	negative	not performed	NA	No	No
M49	F	45	Excluded	Excluded		Excluded	Excluded	Excluded	Excluded	Excluded
M50	M	21	PULMONARY	RELAPSE	PTB	positive	not performed	AFB-VE, X-ray	No	younger brother
M51	M	28	Excluded	Excluded		Excluded	Excluded	Excluded	Excluded	Excluded
C1	F	27	Unrelated Healthy	UH	Not applicable	negative	not performed	Not applicaple	Not applicable	Not applicable
C3	F	24	Unrelated Healthy	UH	Not applicable	negative	not performed	Not applicaple	Not applicable	Not applicable
C4	F	24	Unrelated Healthy	UH	Not applicable	negative	negative	Not applicaple	Not applicable	Not applicable
M 52	F	15	LN (Cervical adenopathy)	NEW		negative	not performed	FNAC(AFB-VE)CULTURE +VE	No	No
M 53	F	22	PULMONARY	RELAPSE	PTB	negative	not performed	AFB-VE,clinically diagnosed	No	No
HC1	F	0.33	Household Contacts	HC	Not applicable	positive	not performed	Not applicaple	Not applicable	Not applicable
M 55	M	20	LN (Cervical adenopathy)	NEW		positive	not performed	Clinically diagnosed	No	No
M 56	F	24	LN (Cervical adenopathy)	NEW		positive	not performed	FNAC(AFB-VE),Clinical	No	No
M 57	M	55	PULMONARY	NEW		positive	positive	AFB 1+,X-ray	Diabetes	No
M 58	M	23	Excluded	Excluded		Excluded	Excluded	Excluded	Excluded	Excluded
M 59	F	27	LN (Cervical adenopathy)	NEW		positive	not performed	FNAC+VE	No	No
M 60	M	10	LN	TC	NA	negative	not performed	NA	No	No
M 61	M	17	PULMONARY	TC	NA	negative	not performed	NA	No	No
M 62	F	25	LN(Neck)	RELAPSE	PTB	positive	not performed	FNAC+VE	No	No
M 63	M	18	PULMONARY	NEW		positive	not performed	AFB-VE, X-ray	No	No
M 64	F	19	PULMONARY	RELAPSE	PTB	positive	not performed	AFB-VE, X-ray	No	Mother& Father (Cr-ln)
M 65	M	18	PL-EF	NEW		negative	not performed	X-ray, Fluid AFB+VE	No	No
M 66	M	20	PL-EF	TC	NA	positive	not performed	NA	No	Father (LN)
CH7	M	50	Hospital controls	CH	Not applicable	negative	not performed	Not applicaple	Not applicable	Not applicable
M 68	M	80	PULMONARY	NEW		negative	not performed	AFB-VE, X-ray	No	No
M 69	M	23	LN	TC	NA	negative	not performed	NA	No	No
M 70	F	60	PL-EF	NEW		negative	not performed	X-ray	No	No
M 71	M	40	PULMONARY	NEW		positive	not performed	AFB 1+	No	Son (PTB)
M 72	M	45	PULMONARY	TC	NA	negative	not performed	NA	No	No
M 73	M	64	LN	TC	NA	negative	not performed	NA	No	No
CH8	F	24	Hospital controls	CH	Not applicable	negative	not performed	Not applicaple	Not applicable	Not applicable
M 75	M	52	Excluded	Excluded		Excluded	Excluded	Excluded	Excluded	Excluded
M 76	M	18	ABDOMINAL (Mesentric)	NEW		positive	not performed	Ultrasound	No	No
CH9	M	30	Hospital controls	CH	Not applicable	negative	negative	Not applicaple	Not applicable	Not applicable
M 78	F	15	LN (Cervical adenopathy)	NEW		positive	not performed	FNAC(AFB+VE)	No	No
M 79	F	51	Excluded	Excluded		Excluded	Excluded	Excluded	Excluded	Excluded
M 80	M	58	PULMONARY	TC	NA	negative	not performed	NA	Diabetes	No
M 81	M	38	Excluded	Excluded		Excluded	Excluded	Excluded	Excluded	Excluded
M82	F	30	PL-EF	TC	NA	positive	not performed	NA	No	No
M83	M	12	PULMONARY	RELAPSE	PTB	positive	positive	AFB-VE,clinically diagnosed	No	No
M84	F	25	Excluded	Excluded		Excluded	Excluded	Excluded	Excluded	Excluded
M85	F	40	Excluded	Excluded		Excluded	Excluded	Excluded	Excluded	Excluded
M86	M	23	PULMONARY	NEW		Positive	negative	AFB-VE, X-ray	No	No
M87	M	17	PL-EF	NEW		Positive	not performed	AFB-VE, X-ray	No	No
M88	M	25	PULMONARY	NEW		negative	not performed	AFB+VE	No	No
M89	F	30	Excluded	Excluded		Excluded	Excluded	Excluded	Excluded	Excluded
M90	M	9	ABDOMINAL	TC	NA	negative	not performed	NA	No	No
M91	M	27	PL-EF	TC	NA	positive	not performed	NA	No	No
C5	F	21.5	Unrelated Healthy	UH	Not applicable	negative	negative	Not applicaple	Not applicable	Not applicable
M92	F	10	LN	TC	NA	negative	not performed	NA	No	No
M93	F	22	ABDOMINAL	TC	NA	negative	not performed	NA	No	No
M94	F	15	LN	TC	NA	negative	not performed	NA	No	No
M95	F	18	LN	TC	NA	negative	not performed	NA	No	No
CH10	M	19	Hospital controls	CH	Not applicable	negative	not performed	Not applicaple	Not applicable	Not applicable
C6	M	27	Unrelated Healthy	UH	Not applicable	negative	negative	Not applicaple	Not applicable	Not applicable
M97	F	22	UTERUS TB	NEW		positive	negative	Menstrual blood PCR and ultrasound	No	No
HC2	M	23	Household Contacts	HC	Not applicable	positive	negative	Not applicaple	Not applicable	Not applicable
M99	M	28	PULMONARY	TC	NA	negative	not performed	NA	No	No
M100	F	60	PULMONARY	NEW		positive	not performed	AFB+VE	Dibaetes,high BP	Son(PTB)
M101	M	32	PULMONARY	TC	NA	positive	not performed	NA	Renal-hydronephrosis	No
M102	M	19	LN	TC	NA	positive	not performed	NA	No	No
M103	M	17	PULMONARY	NEW		negative	not performed	AFB-VE, X-ray	No	No
M104	F	15	LN (Cervical adenopathy)	RELAPSE	LN	negative	not performed	Clinically diagnosed	No	No
M105	F	25	PL-EF	TC	NA	negative	not performed	NA	No	No
M106	F	19	LN	TC	NA	positive	not performed	NA	No	ALL Family (PTB)
C7	M	27	Unrelated Healthy	UH	Not applicable	negative	negative	Not applicaple	Not applicable	Not applicable
C8	M	27	Unrelated Healthy	UH	Not applicable	negative	negative	Not applicaple	Not applicable	Not applicable
C9	M	25	Unrelated Healthy	UH	Not applicable	negative	negative	Not applicaple	Not applicable	Not applicable
HC3	F	0.75	Household Contacts	HC	Not applicable	negative	not performed	Not applicaple	Not applicable	Not applicable
M108	F	25	LN (Cervical adenopathy)	NEW		positive	not performed	FNAC+VE	No	No
CH11	F	16	Hospital controls	CH	Not applicable	negative	not performed	Not applicaple	Not applicable	Not applicable
M110	F	14	PULMONARY	RELAPSE	LN	positive	not performed	AFB+VE,X-ray, MRI	No	No
CH12	F	26	Hospital controls	CH	Not applicable	negative	not performed	Not applicaple	Not applicable	Not applicable
M112	F	30	BONE	TC	NA	negative	not performed	NA	No	No
M113	M	54	Excluded	Excluded		Excluded	Excluded	Excluded	Excluded	Excluded
CH13	F	60	Hospital controls	CH	Not applicable	negative	not performed	Not applicaple	Not applicable	Not applicable
M115	F	14	PL-EF	NEW		negative	not performed	X-ray	No	Mother an Father (PTB)
M116	M	47	PULMONARY	RELAPSE	PTB	negative	not performed	AFB-VE,clinically diagnosed	Diabetes	No
M117	M	23	PULMONARY	NEW		positive	not performed	AFB 1+,X-ray	No	No
M118	M	27	PULMONARY	NEW		positive	not performed	AFB-VE, X-ray	No	No
M119	F	25	Excluded	Excluded		Excluded	Excluded	Excluded	Excluded	Excluded
M120	M	14	Excluded	Excluded		Excluded	Excluded	Excluded	Excluded	Excluded
M121	F	20	LN(Neck)	NEW		positive	positive (rif res)	Clinically diagnosed	No	Father(PTB)
M122	M	28	PL-EF	NEW		positive	not performed	Clinically diagnosed	No	No
M123	M	40	PULMONARY	NEW		positive	not performed	AFB 3+,X-ray	No	No
M124	M	38	PULMONARY	NEW		positive	not performed	AFB 1+	No	No
M125	F	27	PULMONARY	NEW		positive	not performed	AFB+VE	No	No
M126	F	24	PL-EF	RELAPSE	CERVICAL_LYMPHADENOPATHY	positive	not performed	X-RAY	No	Husband(PL-EF)
HC4	F	50	Household Contacts	HC	Not applicable	negative	not performed	Not applicaple	Not applicable	Not applicable
M128	F	25	LN	TC	NA	negative	not performed	NA	No	No
M129	M	64	PULMONARY	TC	NA	negative	not performed	NA	No	No
M130	M	24	PULMONARY	NEW		positive	not performed	AFB-VE,X-ray,CT Scan	No	No
M131	M	30	ABDOMINAL(Ascites)	NEW		positive	not performed	Ultrasound, FNAC (AFB+VE)	No	No
M132	M	26	PL-EF	NEW		positive	not performed	X-ray	No	No
M133	F	46	PULMONARY	NEW		positive	positive	AFB+VE	No	No
M134	M	41	PULMONARY	NEW		positive	not performed	AFB+VE,X-ray	No	No
M135	M	35	PULMONARY	NEW		positive	not performed	AFB+VE,X-ray	No	No
M136	F	50	PULMONARY	NEW		positive	positive	AFB-VE, X-ray	No	No
M137	F	23	PL-EF	TC	NA	negative	not performed	NA	No	No
M138	F	24	LN (Cervical adenopathy)	NEW		positive	negative	Clinically diagnosed	No	Mother(PTB)
M139	F	8	LN	TC	NA	negative	not performed	NA	No	Mother (PTB)
M140	F	30	PULMONARY	NEW		positive	not performed	AFB 1+,X-ray	No	No
M141	F	26	PULMONARY	NEW		positive	not performed	AFB 1+	No	Husband(PTB)
M142	F	49	PULMONARY	RELAPSE	PTB	positive	not performed	AFB 1+	No	No
M143	F	16	PL-EF	NEW		positive	not performed	CT Scan	No	Mother(PL-EF)
M144	F	21	PL-EF	TC	NA	negative	not performed	NA	No	No
M145	M	25	PL-EF	NEW		positive	not performed	X-ray	No	No
M146	M	25	LN (Cervical adenopathy)	NEW		positive	not performed	FNAC(AFB+VE)	No	No
M147	M	45	PULMONARY	RELAPSE	PTB	positive	not performed	AFB 1+	No	No
M148	F	42	Excluded	Excluded		Excluded	Excluded	Excluded	Excluded	Excluded
M149	M	17	ABDOMINAL	TC	NA	negative	not performed	NA	No	No
M150	M	20	LN (Cervical adenopathy)	NEW		positive	negative	FNAC(AFB-VE),CBNAAT	No	No
M151	F	23	PL-EF	TC	NA	negative	not performed	NA	No	No
M152	M	32	PULMONARY	RELAPSE	PTB	positive	negative	AFB+VE,X-ray	No	No
M153	M	62	PULMONARY	NEW		positive	negative	AFB-VE, X-ray	No	No
M154	M	22	PULMONARY	TC	NA	negative	not performed	NA	No	Brother (PTB)
M155	F	16	PULMONARY	NEW		positive	positive	AFB+VE	No	No
M156	M	36	ABDOMINAL	TC	NA	negative	not performed	NA	No	No
M157	M	49	PULMONARY	NEW		positive	positive	AFB 3+	No	No
M158	M	38	PULMONARY	NEW		positive	positive	AFB-VE, X-ray	No	No
M159	M	52	PL-EF	NEW		negative	negative	X-ray	No	No
M160	F	18	LN(Neck)	NEW		positive	negative	Clinically diagnosed	No	No
M161	F	45	ABDOMINAL	TC	NA	negative	not performed	NA	No	No
M162	M	55	PULMONARY	NEW		negative	positive	AFB-VE, X-ray	No	No
M163	F	20	PL-EF	TC	NA	negative	not performed	NA	No	No
M164	M	16	ABDOMINAL (Mesentric)	NEW		positive	negative	Ultrasound	No	No
M165	M	73	PL-EF	NEW		positive	positive	X-ray	No	No
M166	F	30	ABDOMINAL(Ascites)	NEW		negative	negative	Ascitic Fluid Cytology	PCOS	No
M167	M	22	Excluded	Excluded		Excluded	Excluded	Excluded	Excluded	Excluded
M168	M	20	PULMONARY	NEW		positive	positive	AFB 1+	No	No
M169	F	22	LN (Cervical adenopathy)	NEW		positive	not performed	FNAC(AFB+VE)	No	No
M170	M	23	LN (Cervical adenopathy)	RELAPSE	ABDOMINAL_ TB	negative	negative	FNAC(AFB+VE)	No	No
M171	M	38	Excluded	Excluded		Excluded	Excluded	Excluded	Excluded	Excluded
M172	F	22	PULMONARY	RELAPSE	PTB	positive	positive	AFB 1+	No	No
M173	F	27	LN(Neck)	RELAPSE	PTB	negative	not performed	FNAC+VE(AFB-VE)	No	No
M174	F	36	ABDOMINAL (Mesentric)	NEW		positive	not performed	Ultrasound	No	Mother and Daughter
M175	M	31	PULMONARY	NEW		positive	positive	AFB 2+	No	No
M176	F	40	LN (Cervical adenopathy)	NEW		negative	not performed	Biopsy+VE, FNAC(AFB-VE)	Breast cancer	No
M177	M	17	PULMONARY	RELAPSE	PTB	positive	not performed	AFB 1+	No	No
M178	F	45	PL-EF	NEW		positive	not performed	X-ray	No	No
M179	M	61	LN (Cervical adenopathy)	NEW		positive	not performed	FNAC(AFB+VE)	No	No
HC5	F	0.25	Household Contacts	HC	Not applicable	negative	not performed	Not applicaple	Not applicable	Not applicable
M181	F	21	ABDOMINAL (Mesentric)	NEW		positive	not performed	Ultrasound	No	No
M182	F	22	Excluded	Excluded		Excluded	Excluded	Excluded	Excluded	Excluded
M183	M	35	PULMONARY	NEW		positive	negative	AFB-VE,MRI,ULTRASOUND	No	No
M185	M	11	LN (Cervical adenopathy)	NEW		positive	not performed	FNAC(AFB-VE),Clinical	No	No
M186	M	36	LN (Cervical adenopathy)	NEW		positive	not performed	FNAC(AFB+VE)	No	Wife (PTB)
M187	F	17	LN(Neck)	NEW		positive	not performed	FNAC(AFB+VE)	No	No
M188	F	17	PULMONARY	NEW		positive	not performed	AFB 3+	No	No
M189	F	55	LN (Supraclavicular)	NEW		positive	not performed	FNAC(AFB+VE)	No	Husband (PTB)
M184	F	21	LN(Mediastinal)	NEW		positive	not performed	Clinically diagnosed, CT Scan	No	No
HC6	F	48	Household Contacts	HC	Not applicable	negative	not performed	Not applicaple	Not applicable	Not applicable
M191	F	16	LN SUBMANDIBULAR	TC	NA	negative	not performed	NA	No	No
M192	M	16	PULMONARY	RELAPSE	PTB	negative	not performed	AFB-VE,clinically diagnosed	No	No
M193	F	32	LN(lower back)	RELAPSE	CERVICAL_LYMPHADENOPATHY	negative	not performed	Clinically diagnosed	No	No
M194	F	18	LN (Cervical adenopathy)	NEW		positive	not performed	FNAC+VE	No	No
M195	M	19	PULMONARY	NEW		positive	not performed	AFB 1+	No	No
M196	M	58	ABDOMINAL(Ascites)	RELAPSE	PTB	negative	not performed	Ultrasound	No	No
M197	M	61	PL-EF	RELAPSE	PL-EF	negative	not performed	X-ray	No	No
M198	M	22	PULMONARY	NEW		positive	not performed	AFB-VE, X-ray	No	No
M199	M	35	PULMONARY	RELAPSE	PTB	positive	not performed	AFB 2+	No	No
M200	M	40	PULMONARY	NEW		positive	not performed	AFB 2+	No	No
M201	F	18	PULMONARY	NEW		positive	not performed	AFB-VE, X-ray	No	No
M202	M	42	PULMONARY	RELAPSE	PTB	positive	not performed	AFB 3+	No	No
M203	F	29	PL-EF	NEW		positive	not performed	X-ray	No	No
M204	M	34	PL-EF	RELAPSE	PL-EF	negative	not performed	X-ray	No	No
M205	F	35	PL-EF	RELAPSE	PTB	negative	not performed	X-ray	No	No
M206	F	29	LN (Cervical adenopathy)	NEW		positive	not performed	FNAC+VE(AFB-VE)	No	No
P1	F	41	Non-TB Respiratory disease	BA/CRS	Not applicable	negative	not performed	Not applicaple	Not applicable	Not applicable
P2	M	24	Non-TB Respiratory disease	BA/CRS	Not applicable	negative	not performed	Not applicaple	Not applicable	Not applicable
P3	M	64	Non-TB Respiratory disease	COPD	Not applicable	negative	not performed	Not applicaple	Not applicable	Not applicable
P4	M	42	Non-TB Respiratory disease	COPD	Not applicable	negative	not performed	Not applicaple	Not applicable	Not applicable
P5	F	43	Non-TB Respiratory disease	COPD	Not applicable	negative	not performed	Not applicaple	Not applicable	Not applicable
P6	M	55	Non-TB Respiratory disease	COPD	Not applicable	negative	not performed	Not applicaple	Not applicable	Not applicable
P7	M	71	Non-TB Respiratory disease	COPD	Not applicable	negative	not performed	Not applicaple	Not applicable	Not applicable
P8	F	35	Non-TB Respiratory disease	COPD	Not applicable	negative	not performed	Not applicaple	Not applicable	Not applicable
P9	F	40	Non-TB Respiratory disease	COPD	Not applicable	negative	not performed	Not applicaple	Not applicable	Not applicable
P10	M	21	Non-TB Respiratory disease	COPD	Not applicable	negative	not performed	Not applicaple	Not applicable	Not applicable
P11	F	61	Non-TB Respiratory disease	COPD	Not applicable	negative	not performed	Not applicaple	Not applicable	Not applicable
P12	F	27	Non-TB Respiratory disease	COPD	Not applicable	negative	not performed	Not applicaple	Not applicable	Not applicable
P13	F	41	Non-TB Respiratory disease	COPD	Not applicable	negative	not performed	Not applicaple	Not applicable	Not applicable
P14	M	47	Non-TB Respiratory disease	COPD	Not applicable	negative	not performed	Not applicaple	Not applicable	Not applicable
P15	M	68	Non-TB Respiratory disease	COPD	Not applicable	negative	not performed	Not applicaple	Not applicable	Not applicable
P16	M	52	Non-TB Respiratory disease	COPD	Not applicable	negative	not performed	Not applicaple	Not applicable	Not applicable
P17	F	60	Non-TB Respiratory disease	COPD	Not applicable	negative	not performed	Not applicaple	Not applicable	Not applicable
P18	F	35	Non-TB Respiratory disease	COPD	Not applicable	negative	not performed	Not applicaple	Not applicable	Not applicable
C10	M	28	Unrelated Healthy	UH	Not applicable	negative	not performed	Not applicaple	Not applicable	Not applicable
C11	M	25	Unrelated Healthy	UH	Not applicable	negative	not performed	Not applicaple	Not applicable	Not applicable
C12	M	25	Unrelated Healthy	UH	Not applicable	negative	not performed	Not applicaple	Not applicable	Not applicable
C13	M	28	Unrelated Healthy	UH	Not applicable	negative	not performed	Not applicaple	Not applicable	Not applicable
C14	M	27	Unrelated Healthy	UH	Not applicable	negative	not performed	Not applicaple	Not applicable	Not applicable
C15	F	25	Unrelated Healthy	UH	Not applicable	negative	not performed	Not applicaple	Not applicable	Not applicable
C16	F	27	Unrelated Healthy	UH	Not applicable	negative	not performed	Not applicaple	Not applicable	Not applicable
C17	F	24	Unrelated Healthy	UH	Not applicable	negative	not performed	Not applicaple	Not applicable	Not applicable
C18	F	24	Unrelated Healthy	UH	Not applicable	negative	not performed	Not applicaple	Not applicable	Not applicable
C19	F	24	Unrelated Healthy	UH	Not applicable	negative	not performed	Not applicaple	Not applicable	Not applicable
C20	F	24	Unrelated Healthy	UH	Not applicable	negative	not performed	Not applicaple	Not applicable	Not applicable
C21	F	24	Unrelated Healthy	UH	Not applicable	negative	not performed	Not applicaple	Not applicable	Not applicable
C22	F	27	Unrelated Healthy	UH	Not applicable	negative	not performed	Not applicaple	Not applicable	Not applicable

## Sheet: TB_PATIENTS
Patient ID	Sex	Age (in years)	Type of TB	Category	IF Relapse then had which TB	Stool Test Result	Stool Gene-Xpert	Diagnosis	co-morbidity	Family_History
M1	F	39	ABDOMINAL (Mesentric)	NEW		positive	not performed	Ultrasound, CBNAAT	No	No
M3	M	51	PULMONARY	RELAPSE	PTB	positive	not performed	AFB-VE, X-ray	Diabetes	No
M4	M	23	PULMONARY	NEW		positive	not performed	AFB+VE,X-ray	No	No
M5	M	48	PULMONARY	NEW		positive	not performed	AFB+VE,X-ray	No	No
M6	F	25	ABDOMINAL(Ascites)	NEW		negative	not performed	Ultrasound , Ascitic fluid	No	No
M7	M	8	ABDOMINAL(Ileal)	RELAPSE	ABD TB	positive	not performed	Biobsy+VE,CT Scan	No	No
M8	M	3.5	LN (Auricular)	NEW		negative	not performed	FNAC(AFB+VE)	No	No
M9	M	26	ABDOMINAL(Intestinal)	NEW		positive	not performed	Clinically diagnosed	No	Mother (PTB)
M10	F	46	OCULAR	NEW		positive	not performed	Opthalmic examination, Clinically diagnosed	Not available	No
M11	F	12	ABDOMINAL(Ascites)	NEW		negative	not performed	Fluid cytology	No	No
M12	M	46	LN (Subclavicular)	RELAPSE	PTB	positive	not performed	FNAC(AFB-VE),CBNAAT	No	No
M13	F	23	ABDOMINAL (Mesentric)	NEW		positive	not performed	Clinically diagnosed	PCOS	Grandmother, father (abdominal)
M14	F	29	LN (Cervical adenopathy)	NEW		positive	not performed	FNAC(AFB+VE)	No	No
M18	F	80	ABDOMINAL(Ascites)	NEW		negative	not performed	Fluid cytology	No	No
M19	M	14	PULMONARY	NEW		positive	not performed	AFB-VE, X-ray	No	No
M20	F	21	LN (Cervical adenopathy)	NEW		positive	negative	FNAC+VE, XRAY-CLEAN	No	No
M21	F	10	LN (Cervical adenopathy)	RELAPSE	LN	positive	negative	FNAC+VE, XRAY-CLEAN	No	No
M22	M	32	PULMONARY	NEW		positive	not performed	AFB+VE,X-ray	No	No
M23	M	29	PULMONARY	NEW		positive	not performed	AFB-VE,X-ray	No	No
M25	F	28	LN (Cervical adenopathy)	RELAPSE	BREAST TB	negative	not performed	FNAC+VE	No	No
M28	M	27	PULMONARY	NEW		positive	not performed	AFB+VE	No	No
M29	F	12	ABDOMINAL(Ascites)	NEW		positive	not performed	Fluid cytology	No	No
M30	M	19	LN(Mediastinal)	RELAPSE	LN	positive	not performed	Clinically diagnosed, X-ray	No	No
M31	M	24	PULMONARY	NEW		positive	not performed	AFB+VE	No	No
M33	F	18	LN (Subclavicular)	NEW		negative	not performed	FNAC(AFB+VE)	No	No
M34	M	59	PULMONARY	NEW		positive	not performed	AFB-VE, X-ray	No	No
M35	M	25	PULMONARY	NEW		positive	not performed	AFB-VE, X-ray	No	No
M39	F	23	PULMONARY	NEW		positive	not performed	AFB-VE, X-ray	No	No
M40	M	40	PULMONARY	NEW		positive	not performed	AFB+VE,X-ray	No	No
M41	M	32	PULMONARY	NEW		positive	not performed	AFB+VE	No	No
M45	M	30	PULMONARY	NEW		positive	not performed	AFB+VE	No	No
M46	M	20	PULMONARY	NEW		positive	not performed	AFB-VE,clinically diagnosed	No	No
M50	M	21	PULMONARY	RELAPSE	PTB	positive	not performed	AFB-VE, X-ray	No	younger brother
M 52	F	15	LN (Cervical adenopathy)	NEW		negative	not performed	FNAC(AFB-VE),CULTURE +VE	No	No
M 53	F	22	PULMONARY	RELAPSE	PTB	negative	not performed	AFB-VE,clinically diagnosed	No	No
M 55	M	20	LN (Cervical adenopathy)	NEW		positive	not performed	Clinically diagnosed	No	No
M 56	F	24	LN (Cervical adenopathy)	NEW		positive	not performed	FNAC+VE, AFB-VE, Clinical	No	No
M 57	M	55	PULMONARY	NEW		positive	positive	AFB 1+,X-ray	Diabetes	No
M 59	F	27	LN (Cervical adenopathy)	NEW		positive	not performed	FNAC+VE, AFB-VE	No	No
M 62	F	25	LN(Neck)	RELAPSE	PTB	positive	not performed	FNAC+VE, AFB-VE	No	No
M 63	M	18	PULMONARY	new		positive	not performed	AFB-VE, X-ray	No	No
M 64	F	19	PULMONARY	RELAPSE	PTB	positive	not performed	AFB-VE, X-ray	No	Mother& Father (Cr-ln)
M 65	M	18	PL-EF	NEW		negative	not performed	X-ray, Fluid AFB+VE	No	No
M 68	M	80	PULMONARY	NEW		negative	not performed	AFB-VE, X-ray	No	No
M 70	F	60	PL-EF	NEW		negative	not performed	X-ray	No	No
M 71	M	40	PULMONARY	NEW		positive	not performed	AFB 1+	No	Son (PTB)
M 76	M	18	ABDOMINAL (Mesentric)	NEW		positive	not performed	Ultrasound	No	No
M 78	F	15	LN (Cervical adenopathy)	NEW		positive	not performed	FNAC(AFB+VE),	No	No
M83	M	12	PULMONARY	RELAPSE	PTB	positive	positive	AFB-VE,clinically diagnosed	No	No
M86	M	23	PULMONARY	NEW		Positive	negative	AFB-VE, X-ray	No	No
M87	M	17	PL-EF	NEW		Positive	not performed	AFB-VE, X-ray	No	No
M88	M	25	PULMONARY	NEW		negative	not performed	AFB+VE	No	No
M97	F	22	UTERUS TB	NEW		positive	negative	Menstrual blood PCR and ultrasound	No	No
M100	F	60	PULMONARY	NEW		positive	not performed	AFB+VE	Dibaetes,high BP	Son(PTB)
M103	M	17	PULMONARY	NEW		negative	not performed	AFB-VE, X-ray	No	No
M104	F	15	LN (Cervical adenopathy)	RELAPSE	LN	negative	not performed	Clinically diagnosed	No	No
M108	F	25	LN (Cervical adenopathy)	NEW		positive	not performed	FNAC+VE	No	No
M110	F	14	PULMONARY	RELAPSE	LN	positive	not performed	AFB+VE,X-ray, MRI	No	No
M115	F	14	PL-EF	NEW		negative	not performed	X-ray	No	Mother an Father (PTB)
M116	M	47	PULMONARY	RELAPSE	PTB	negative	not performed	AFB-VE,clinically diagnosed	Diabetes	No
M117	M	23	PULMONARY	NEW		positive	not performed	AFB 1+,X-ray	No	No
M118	M	27	PULMONARY	NEW		positive	not performed	AFB-VE, X-ray	No	No
M121	F	20	LN(Neck)	NEW		positive	positive (rif res)	Clinically diagnosed	No	Father(PTB)
M122	M	28	PL-EF	NEW		positive	not performed	Clinically diagnosed	No	No
M123	M	40	PULMONARY	NEW		positive	not performed	AFB 3+,X-ray	No	No
M124	M	38	PULMONARY	NEW		positive	not performed	AFB 1+	No	No
M125	F	27	PULMONARY	NEW		positive	not performed	AFB+VE	No	No
M126	F	24	PL-EF	RELAPSE	CR-LN	positive	not performed	X-RAY	No	Husband(PL-EF)
M130	M	24	PULMONARY	NEW		positive	not performed	AFB-VE,X-ray,CT Scan	No	No
M131	M	30	ABDOMINAL(Ascites)	NEW		positive	not performed	Ultrasound, FNAC (AFB+VE)	No	No
M132	M	26	PL-EF	NEW		positive	not performed	X-ray	No	No
M133	F	46	PULMONARY	NEW		positive	positive	AFB+VE	No	No
M134	M	41	PULMONARY	NEW		positive	not performed	AFB+VE,X-ray	No	No
M135	M	35	PULMONARY	NEW		positive	not performed	AFB+VE,X-ray	No	No
M136	F	50	PULMONARY	NEW		positive	positive	AFB-VE, X-ray	No	No
M138	F	24	LN (Cervical adenopathy)	NEW		positive	negative	Clinically diagnosed	No	Mother(PTB)
M140	F	30	PULMONARY	NEW		positive	not performed	AFB 1+,X-ray	No	No
M141	F	26	PULMONARY	NEW		positive	not performed	AFB 1+	No	Husband(PTB)
M142	F	49	PULMONARY	RELAPSE	PTB	positive	not performed	AFB 1+	No	No
M143	F	16	PL-EF	NEW		positive	not performed	CT Scan	No	Mother(PL-EF)
M145	M	25	PL-EF	NEW		positive	not performed	X-ray	No	No
M146	M	25	LN (Cervical adenopathy)	NEW		positive	not performed	FNAC(AFB+VE)	No	No
M147	M	45	PULMONARY	RELAPSE	PTB	positive	not performed	AFB 1+	No	No
M150	M	20	LN (Cervical adenopathy)	NEW		positive	negative	FNAC(AFB-VE),CBNAAT	No	No
M152	M	32	PULMONARY	RELAPSE	PTB	positive	negative	AFB+VE,X-ray	No	No
M153	M	62	PULMONARY	NEW		positive	negative	AFB-VE, X-ray	No	No
M155	F	16	PULMONARY	NEW		positive	positive	AFB+VE	No	No
M157	M	49	PULMONARY	NEW		positive	positive	AFB 3+	No	No
M158	M	38	PULMONARY	NEW		positive	positive	AFB-VE, X-ray	No	No
M159	M	52	PL-EF	NEW		negative	negative	X-ray	No	No
M160	F	18	LN(Neck)	NEW		positive	negative	Clinically diagnosed	No	No
M162	M	55	PULMONARY	NEW		negative	positive	AFB-VE, X-ray	No	No
M164	M	16	ABDOMINAL (Mesentric)	NEW		positive	negative	Ultrasound	No	No
M165	M	73	PL-EF	NEW		positive	positive	X-ray	No	No
M166	F	30	ABDOMINAL(Ascites)	NEW		negative	negative	Fluid cytology	PCOS	No
M168	M	20	PULMONARY	NEW		positive	positive	AFB 1+	No	No
M169	F	22	LN (Cervical adenopathy)	NEW		positive	not performed	FNAC(AFB+VE)	No	No
M170	M	23	LN (Cervical adenopathy)	RELAPSE	ABD TB	negative	not performed	FNAC(AFB+VE)	No	No
M172	F	22	PULMONARY	RELAPSE	PTB	positive	positive	AFB 1+	No	No
M173	F	27	LN(Neck)	RELAPSE	PTB	negative	not performed	FNAC+VE(AFB-VE)	No	No
M174	F	36	ABDOMINAL (Mesentric)	NEW		positive	not performed	Ultrasound	No	Mother and Daughter
M175	M	31	PULMONARY	NEW		positive	positive	AFB 2+	No	No
M176	F	40	LN (Cervical adenopathy)	NEW		negative	not performed	Biopsy+VE, FNAC(AFB-VE)	Breast cancer	No
M177	M	17	PULMONARY	RELAPSE	PTB	positive	not performed	AFB 1+	No	No
M178	F	45	PL-EF	NEW		positive	not performed	X-ray	No	No
M179	M	61	LN (Cervical adenopathy)	NEW		positive	not performed	FNAC(AFB+VE)	No	No
M181	F	21	ABDOMINAL (Mesentric)	NEW		positive	not performed	Ultrasound	No	No
M183	M	35	PULMONARY	NEW		positive	negative	AFB-VE,MRI,ULTRASOUND	No	No
M185	M	11	LN (Cervical adenopathy)	NEW		positive	not performed	FNAC(AFB-VE),Clinical	No	No
M186	M	36	LN (Cervical adenopathy)	NEW		positive	not performed	FNAC(AFB+VE)	No	Wife (PTB)
M187	F	17	LN(Neck)	NEW		positive	not performed	FNAC(AFB+VE)	No	No
M188	F	17	PULMONARY	NEW		positive	not performed	AFB 3+	No	No
M189	F	55	LN (Supraclavicular)	NEW		positive	not performed	FNAC(AFB+VE),X-ray Clean	No	Husband (PTB)
M184	F	21	LN(Mediastinal)	NEW		positive	not performed	Clinically diagnosed, CT Scan	No	No
M192	M	16	PULMONARY	RELAPSE	PTB	negative	not performed	AFB-VE,clinically diagnosed	No	No
M193	F	32	LN(lower back)	RELAPSE	CR-LN	negative	not performed	Clinically diagnosed	No	No
M194	F	18	LN (Cervical adenopathy)	NEW		positive	not performed	FNAC+VE	No	No
M195	M	19	PULMONARY	NEW		positive	not performed	AFB 1+	No	No
M196	M	58	ABDOMINAL(Ascites)	RELAPSE	PTB	negative	not performed	Ultrasound	No	No
M197	M	61	PL-EF	RELAPSE	PL-EF	negative	not performed	X-ray	No	No
M198	M	22	PULMONARY	NEW		positive	not performed	AFB-VE, X-ray	No	No
M199	M	35	PULMONARY	RELAPSE	PTB	positive	not performed	AFB 2+	No	No
M200	M	40	PULMONARY	NEW		positive	not performed	AFB 2+	No	No
M201	F	18	PULMONARY	NEW		positive	not performed	AFB-VE, X-ray	No	No
M202	M	42	PULMONARY	RELAPSE	PTB	positive	not performed	AFB 3+	No	No
M203	F	29	PL-EF	NEW		positive	not performed	X-ray	No	No
M204	M	34	PL-EF	RELAPSE	PL-EF	negative	not performed	X-ray	No	No
M205	F	35	PL-EF	RELAPSE	PTB	negative	not performed	X-ray	No	No
M206	F	29	LN (Cervical adenopathy)	NEW		positive	not performed	FNAC(AFB-VE),Clinically diagnosed, x-ray clean	No	No

## Sheet: CONTROL
PATIENT ID	SEX	AGE (in years)	TYPE OF TB	CATEGORY	IF Relapse then HAD which TB	STOOL TEST RESULT	STOOL Gene-Xpert	Diagnosis	Remarks
C1	F	27	UH	Unrelated Healthy		negative	not performed	Not applicable
C10	M	28	UH	Unrelated Healthy		negative	not performed	Not applicable
C11	M	25	UH	Unrelated Healthy		negative	not performed	Not applicable
C12	M	25	UH	Unrelated Healthy		negative	not performed	Not applicable
C13	M	28	UH	Unrelated Healthy		negative	not performed	Not applicable
C14	M	27	UH	Unrelated Healthy		negative	not performed	Not applicable
C15	F	25	UH	Unrelated Healthy		negative	not performed	Not applicable
C16	F	27	UH	Unrelated Healthy		negative	not performed	Not applicable
C17	F	24	UH	Unrelated Healthy		negative	not performed	Not applicable
C18	F	24	UH	Unrelated Healthy		negative	not performed	Not applicable
C19	F	24	UH	Unrelated Healthy		negative	not performed	Not applicable
C2	M	43	UH	Unrelated Healthy		negative	negative	Not applicable
C20	F	24	UH	Unrelated Healthy		negative	not performed	Not applicable
C21	F	24	UH	Unrelated Healthy		negative	not performed	Not applicable
C22	F	27	UH	Unrelated Healthy		negative	not performed	Not applicable
C3	F	24	UH	Unrelated Healthy		negative	not performed	Not applicable
C4	F	24	UH	Unrelated Healthy		negative	negative	Not applicable
C5	F	21.5	UH	Unrelated Healthy		negative	negative	Not applicable
C6	M	27	UH	Unrelated Healthy		negative	negative	Not applicable
C7	M	27	UH	Unrelated Healthy		negative	negative	Not applicable
C8	M	27	UH	Unrelated Healthy		negative	negative	Not applicable
C9	M	25	UH	Unrelated Healthy		negative	negative	Not applicable
CH1	F	26	CH	Hospital Control		negative	not performed	Not applicable
CH10	M	19	CH	Hospital Control		negative	not performed	Not applicable
CH11	F	16	CH	Hospital Control		negative	not performed	Not applicable
CH12	F	26	CH	Hospital Control		negative	not performed	Not applicable
CH13	F	60	CH	Hospital Control		negative	not performed	Not applicable
CH2	M	64	CH	Hospital Control		negative	not performed	Not applicable
CH3	F	23	CH	Hospital Control		negative	not performed	Not applicable
CH4	F	50	CH	Hospital Control		negative	not performed	Not applicable
CH5	F	55	CH	Hospital Control		negative	not performed	Not applicable
CH6	F	55	CH	Hospital Control		negative	not performed	Not applicable
CH7	M	50	CH	Hospital Control		negative	not performed	Not applicable
CH8	F	24	CH	Hospital Control		negative	not performed	Not applicable
CH9	M	30	CH	Hospital Control		negative	negative	Not applicable
HC1	F	0.33	HC	House Hold contacts		positive	not performed	Not applicable	Mother is pulmonary TB (M53)
HC2	M	23	HC	House Hold contacts		positive	negative	Not applicable	Wife has uterus TB (M97)
HC3	F	0.75	HC	House Hold contacts		negative	not performed	Not applicable	Mother is lymph node TB (M108)
HC4	F	50	HC	House Hold contacts		negative	not performed	Not applicable	Daughter had lymph node TB (128)
HC5	F	0.25	HC	House Hold contacts		negative	not performed	Not applicable	Mother had Abdominal TB (M181)
HC6	F	48	HC	House Hold contacts		negative	not performed	Not applicable	Daughter is lymph node TB (184)

## Sheet: TREATMENT_COMPLETE_TB
Patient ID	Sex	Age (in years)	Type of TB	Category	IF Relapse then HAD which TB	Stool Test Result	Stool Gene-Xpert	Diagnosis	co-morbidity	Family_History
M15	M	8	LN	TC		negative	not performed	NA	No	No
M16	F	31	LN	TC		negative	not performed	NA	No	No
M17	M	18	LN	TC		positive	not performed	NA	No	No
M24	F	32	LN	TC		negative	not performed	NA	No	No
M36	F	23	LN	TC		negative	not performed	NA	No	No
M47	M	14	PULMONARY	TC		negative	not performed	NA	No	No
M48	F	24	PULMONARY	TC		negative	not performed	NA	No	No
M 60	M	10	LN	TC		negative	not performed	NA	No	No
M 61	M	17	PULMONARY	TC		negative	not performed	NA	No	No
M 66	M	20	PL-EF	TC		positive	not performed	NA	No	Father (LN)	(Extended)
M 69	M	23	LN	TC		negative	not performed	NA	No	No
M 72	M	45	PULMONARY	TC		negative	not performed	NA	No	No
M 73	M	64	LN	TC		negative	not performed	NA	No	No
M 80	M	58	PULMONARY	TC		negative	not performed	NA	Diabetes	No
M82	F	30	PL-EF	TC		positive	not performed	NA	No	No	(Extended)
M90	M	9	ABDOMINAL	TC		negative	not performed	NA	No	No
M91	M	27	PL-EF	TC		positive	not performed	NA	No	No
M92	F	10	LN	TC		negative	not performed	NA	No	No
M93	F	22	ABDOMINAL	TC		negative	not performed	NA	No	No
M94	F	15	LN	TC		negative	not performed	NA	No	No
M95	F	18	LN	TC		negative	not performed	NA	No	No
M99	M	28	PULMONARY	TC		negative	not performed	NA	No	No
M101	M	32	PULMONARY	TC		positive	not performed	NA	Renal-hydronephrosis	No
M102	M	19	LN	TC		positive	not performed	NA	No	No	(Extended)
M105	F	25	PL-EF	TC		negative	not performed	NA	No	No
M106	F	19	LN	TC		positive	not performed	NA	No	ALL Family (PTB)
M112	F	30	BONE	TC		negative	not performed	NA	No	No
M128	F	25	LN	TC		negative	not performed	NA	No	No
M129	M	64	PULMONARY	TC		negative	not performed	NA	No	No
M137	F	23	PL-EF	TC		negative	not performed	NA	No	No
M139	F	8	LN	TC		negative	not performed	NA	No	Mother (PTB)
M144	F	21	PL-EF	TC		negative	not performed	NA	No	No
M149	M	17	ABDOMINAL	TC		negative	not performed	NA	No	No
M151	F	23	PL-EF	TC		negative	not performed	NA	No	No
M154	M	22	PULMONARY	TC		negative	not performed	NA	No	Brother (PTB)
M156	M	36	ABDOMINAL	TC		negative	not performed	NA	No	No
M161	F	45	ABDOMINAL	TC		negative	not performed	NA	No	No
M163	F	20	PL-EF	TC		negative	not performed	NA	No	No
M191	F	16	SUBMANDIBULAR LN	TC		negative	not performed	NA	No	No
